# Supplementary material for: A selection study on a laboratory-designed population of salmon lice (Lepeophtheirus salmonis) using organophosphate and pyrethroid pesticides
Source: PLoS One. 2017 May 22;12(5):e0178068. doi: 10.1371/journal.pone.0178068 (PMC5439706; doi:10.1371/journal.pone.0178068)
Supplement: S1 File — (XLSX) [file pone.0178068.s001.xlsx]

## Sheet: Control
S1 Table. Times of detachment and genotyping results for the control group.
sampled	group	time	resistant PYR	sensitive PYR	SS aza	RS aza	RR aza	delta marker	aza marker
K20	Control	20	1	0	1	0	0	R	SS		Sample codes explained:
K20	Control	20	1	0	0	1	0	R	RS		K20: lice detaching after 20 min
K20	Control	20	0	1	1	0	0	S	SS		TKS: control lice still alive 7 days post "treatment"
K20	Control	20	1	0	1	0	0	R	SS
K20	Control	20	1	0	1	0	0	R	SS
K20	Control	20	1	0	1	0	0	R	SS		Note: an additional 13 lice detached in the period 24h-148h after "treatment", but were not genotyped
K20	Control	20	0	1	1	0	0	S	SS
K20	Control	20	1	0	1	0	0	R	SS
K20	Control	20	1	0	1	0	0	R	SS
K20	Control	20	0	1	1	0	0	S	SS
TKS	Control	Survivor	1	0	1	0	0	R	SS
TKS	Control	Survivor	1	0	1	0	0	R	SS
TKS	Control	Survivor	1	0	1	0	0	R	SS
TKS	Control	Survivor	1	0	0	1	0	R	RS
TKS	Control	Survivor	0	1	1	0	0	S	SS
TKS	Control	Survivor	1	0	0	1	0	R	RS
TKS	Control	Survivor	1	0	0	0	1	R	RR
TKS	Control	Survivor	1	0	0	1	0	R	RS
TKS	Control	Survivor	1	0	1	0	0	R	SS
TKS	Control	Survivor	0	1	0	1	0	S	RS
TKS	Control	Survivor	1	0	0	1	0	R	RS
TKS	Control	Survivor	1	0	0	1	0	R	RS
TKS	Control	Survivor	0	1	1	0	0	S	SS
TKS	Control	Survivor	1	0	0	1	0	R	RS
TKS	Control	Survivor	1	0	0	1	0	R	RS
TKS	Control	Survivor	0	1	1	0	0	S	SS
TKS	Control	Survivor	1	0	0	0	1	R	RR
TKS	Control	Survivor	0	1	1	0	0	S	SS
TKS	Control	Survivor	0	1	0	1	0	S	RS
TKS	Control	Survivor	1	0	0	1	0	R	RS
TKS	Control	Survivor	1	0	0	0	1	R	RR
TKS	Control	Survivor	1	0	0	1	0	R	RS
TKS	Control	Survivor	0	1	1	0	0	S	SS
TKS	Control	Survivor	1	0	0	1	0	R	RS

## Sheet: deltamethrin
S2 Table. Times of detachment and genotyping results for the deltamethrin-treated group.													*note: an additional 7 lice detached in the
sampled	group	time	resistant PYR	sensitive PYR	SS Azi	RS Azi	RR Azi	delta marker	aza marker				time period 24 h-168 h, but not genotyped
A20	Deltamethrin	20	1	0	0	1	0	R	RS				(those lice are included in the survival analysis
A20	Deltamethrin	20	0	1	1	0	0	S	SS				comparing the three groups)
A20	Deltamethrin	20	0	1	1	0	0	S	SS			sample codes explained:
A20	Deltamethrin	20	0	1	1	0	0	S	SS			A20: lice detaching after 20 min
A20	Deltamethrin	20	1	0	0	1	0	R	RS			A30: …after 30 min
A20	Deltamethrin	20	0	1	1	0	0	S	SS			A60: …after 60 min
A240	Deltamethrin	240	0	1	0	1	0	S	RS			A240: …after 240 min (4h)
A240	Deltamethrin	240	0	1	1	0	0	S	SS			A24h: …after 24h
A240	Deltamethrin	240	0	1	1	0	0	S	SS			TAS: lice still alive 7 days post treatment
A240	Deltamethrin	240	0	1	1	0	0	S	SS
A240	Deltamethrin	240	0	1	1	0	0	S	SS
A240	Deltamethrin	240	0	1	1	0	0	S	SS
A240	Deltamethrin	240	0	1	1	0	0	S	SS
A240	Deltamethrin	240	0	1	1	0	0	S	SS
A240	Deltamethrin	240	0	1	1	0	0	S	SS
A240	Deltamethrin	240	0	1	1	0	0	S	SS
A240	Deltamethrin	240	0	1	1	0	0	S	SS
A240	Deltamethrin	240	0	1	1	0	0	S	SS
A240	Deltamethrin	240	0	1	1	0	0	S	SS
A240	Deltamethrin	240	0	1	1	0	0	S	SS
A240	Deltamethrin	240	0	1	1	0	0	S	SS
A240	Deltamethrin	240	0	1	1	0	0	S	SS
A240	Deltamethrin	240	0	1	1	0	0	S	SS
A240	Deltamethrin	240	0	1	1	0	0	S	SS
A240	Deltamethrin	240	0	1	1	0	0	S	SS
A240	Deltamethrin	240	0	1	1	0	0	S	SS
A240	Deltamethrin	240	1	0	0	1	0	R	RS
A240	Deltamethrin	240	0	1	1	0	0	S	SS
A240	Deltamethrin	240	0	1	1	0	0	S	SS
A240	Deltamethrin	240	0	1	1	0	0	S	SS
A240	Deltamethrin	240	1	0	0	1	0	R	RS
A240	Deltamethrin	240	0	1	1	0	0	S	SS
A240	Deltamethrin	240	0	1	1	0	0	S	SS
A240	Deltamethrin	240	0	1	1	0	0	S	SS
A24h	Deltamethrin	1440	1	0	0	1	0	R	RS
A24h	Deltamethrin	1440	1	0	0	1	0	R	RS
A24h	Deltamethrin	1440	1	0	0	0	1	R	RR
A24h	Deltamethrin	1440	0	1	1	0	0	S	SS
A24h	Deltamethrin	1440	0	1	1	0	0	S	SS
A24h	Deltamethrin	1440	0	1	1	0	0	S	SS
A24h	Deltamethrin	1440	0	1	1	0	0	S	SS
A24h	Deltamethrin	1440	0	1	1	0	0	S	SS
A24h	Deltamethrin	1440	0	1	1	0	0	S	SS
A24h	Deltamethrin	1440	1	0	0	1	0	R	RS
A24h	Deltamethrin	1440	1	0	0	0	1	R	RR
A24h	Deltamethrin	1440	0	1	1	0	0	S	SS
A24h	Deltamethrin	1440	1	0	1	0	0	R	SS
A30	Deltamethrin	30	1	0	0	1	0	R	RS
A30	Deltamethrin	30	0	1	1	0	0	S	SS
A30	Deltamethrin	30	1	0	0	1	0	R	RS
A30	Deltamethrin	30	1	0	0	1	0	R	RS
A30	Deltamethrin	30	1	0	1	0	0	R	SS
A30	Deltamethrin	30	0	1	1	0	0	S	SS
A30	Deltamethrin	30	1	0	0	1	0	R	RS
A30	Deltamethrin	30	1	0	0	1	0	R	RS
A60	Deltamethrin	60	0	1	1	0	0	S	SS
A60	Deltamethrin	60	0	1	1	0	0	S	SS
A60	Deltamethrin	60	0	1	1	0	0	S	SS
A60	Deltamethrin	60	1	0	0	0	1	R	RR
A60	Deltamethrin	60	0	1	1	0	0	S	SS
A60	Deltamethrin	60	0	1	1	0	0	S	SS
A60	Deltamethrin	60	1	0	0	1	0	R	RS
A60	Deltamethrin	60	1	0	1	0	0	R	SS
A60	Deltamethrin	60	1	0	1	0	0	R	SS
A60	Deltamethrin	60	0	1	0	1	0	S	RS
TAS	Deltamethrin	Survivor	1	0	0	1	0	R	RS
TAS	Deltamethrin	Survivor	1	0	0	1	0	R	RS
TAS	Deltamethrin	Survivor	1	0	0	1	0	R	RS
TAS	Deltamethrin	Survivor	1	0	0	1	0	R	RS
TAS	Deltamethrin	Survivor	1	0	0	0	1	R	RR
TAS	Deltamethrin	Survivor	1	0	1	0	0	R	SS
TAS	Deltamethrin	Survivor	1	0	1	0	0	R	SS
TAS	Deltamethrin	Survivor	1	0	1	0	0	R	SS
TAS	Deltamethrin	Survivor	1	0	1	0	0	R	SS
TAS	Deltamethrin	Survivor	1	0	0	1	0	R	RS
TAS	Deltamethrin	Survivor	1	0	0	1	0	R	RS
TAS	Deltamethrin	Survivor	1	0	0	1	0	R	RS
TAS	Deltamethrin	Survivor	1	0	0	0	1	R	RR
TAS	Deltamethrin	Survivor	0	1	0	1	0	S	RS
TAS	Deltamethrin	Survivor	1	0	1	0	0	R	SS
TAS	Deltamethrin	Survivor	0	1	0	1	0	S	RS
TAS	Deltamethrin	Survivor	1	0	1	0	0	R	SS
TAS	Deltamethrin	Survivor	1	0	1	0	0	R	SS
TAS	Deltamethrin	Survivor	1	0	0	0	1	R	RR
TAS	Deltamethrin	Survivor	1	0	0	1	0	R	RS
TAS	Deltamethrin	Survivor	1	0	0	1	0	R	RS
TAS	Deltamethrin	Survivor	1	0	1	0	0	R	SS
TAS	Deltamethrin	Survivor	1	0	0	0	1	R	RR
TAS	Deltamethrin	Survivor	1	0	0	1	0	R	RS
TAS	Deltamethrin	Survivor	1	0	1	0	0	R	SS
TAS	Deltamethrin	Survivor	1	0	0	1	0	R	RS
TAS	Deltamethrin	Survivor	0	1	0	0	1	S	RR
TAS	Deltamethrin	Survivor	1	0	1	0	0	R	SS
TAS	Deltamethrin	Survivor	1	0	0	1	0	R	RS
TAS	Deltamethrin	Survivor	1	0	1	0	0	R	SS
TAS	Deltamethrin	Survivor	1	0	1	0	0	R	SS
TAS	Deltamethrin	Survivor	1	0	0	1	0	R	RS
TAS	Deltamethrin	Survivor	1	0	0	0	1	R	RR
TAS	Deltamethrin	Survivor	1	0	0	1	0	R	RS
TAS	Deltamethrin	Survivor	1	0	1	0	0	R	SS
TAS	Deltamethrin	Survivor	0	1	0	1	0	S	RS
TAS	Deltamethrin	Survivor	1	0	0	1	0	R	RS
TAS	Deltamethrin	Survivor	1	0	0	1	0	R	RS
TAS	Deltamethrin	Survivor	1	0	0	1	0	R	RS
TAS	Deltamethrin	Survivor	1	0	0	1	0	R	RS
TAS	Deltamethrin	Survivor	1	0	0	1	0	R	RS
TAS	Deltamethrin	Survivor	1	0	1	0	0	R	SS
TAS	Deltamethrin	Survivor	1	0	0	1	0	R	RS
TAS	Deltamethrin	Survivor	1	0	1	0	0	R	SS
TAS	Deltamethrin	Survivor	1	0	0	1	0	R	RS
TAS	Deltamethrin	Survivor	1	0	1	0	0	R	SS
TAS	Deltamethrin	Survivor	1	0	0	1	0	R	RS
TAS	Deltamethrin	Survivor	1	0	1	0	0	R	SS
TAS	Deltamethrin	Survivor	1	0	0	1	0	R	RS
TAS	Deltamethrin	Survivor	1	0	1	0	0	R	SS
TAS	Deltamethrin	Survivor	1	0	1	0	0	R	SS
TAS	Deltamethrin	Survivor	1	0	0	1	0	R	RS
TAS	Deltamethrin	Survivor	1	0	1	0	0	R	SS
TAS	Deltamethrin	Survivor	1	0	0	1	0	R	RS
TAS	Deltamethrin	Survivor	1	0	0	1	0	R	RS
TAS	Deltamethrin	Survivor	1	0	1	0	0	R	SS
TAS	Deltamethrin	Survivor	1	0	1	0	0	R	SS
TAS	Deltamethrin	Survivor	1	0	0	1	0	R	RS
TAS	Deltamethrin	Survivor	1	0	1	0	0	R	SS
TAS	Deltamethrin	Survivor	0	1	0	1	0	S	RS
TAS	Deltamethrin	Survivor	1	0	1	0	0	R	SS
TAS	Deltamethrin	Survivor	1	0	0	0	1	R	RR
TAS	Deltamethrin	Survivor	1	0	0	1	0	R	RS
TAS	Deltamethrin	Survivor	0	1	0	0	1	S	RR
TAS	Deltamethrin	Survivor	1	0	1	0	0	R	SS
TAS	Deltamethrin	Survivor	1	0	1	0	0	R	SS
TAS	Deltamethrin	Survivor	1	0	1	0	0	R	SS
TAS	Deltamethrin	Survivor	1	0	1	0	0	R	SS
TAS	Deltamethrin	Survivor	1	0	0	1	0	R	RS
TAS	Deltamethrin	Survivor	1	0	0	0	1	R	RR
TAS	Deltamethrin	Survivor	1	0	1	0	0	R	SS
TAS	Deltamethrin	Survivor	1	0	0	1	0	R	RS
TAS	Deltamethrin	Survivor	1	0	0	1	0	R	RS
TAS	Deltamethrin	Survivor	1	0	0	0	1	R	RR
TAS	Deltamethrin	Survivor	1	0	0	0	1	R	RR
TAS	Deltamethrin	Survivor	1	0	1	0	0	R	SS
TAS	Deltamethrin	Survivor	1	0	0	0	1	R	RR
TAS	Deltamethrin	Survivor	1	0	0	0	1	R	RR
TAS	Deltamethrin	Survivor	1	0	1	0	0	R	SS
TAS	Deltamethrin	Survivor	1	0	0	0	1	R	RR
TAS	Deltamethrin	Survivor	1	0	0	1	0	R	RS
TAS	Deltamethrin	Survivor	0	1	0	1	0	S	RS
TAS	Deltamethrin	Survivor	1	0	0	1	0	R	RS
TAS	Deltamethrin	Survivor	1	0	0	0	1	R	RR
TAS	Deltamethrin	Survivor	1	0	0	1	0	R	RS
TAS	Deltamethrin	Survivor	1	0	1	0	0	R	SS
TAS	Deltamethrin	Survivor	1	0	0	1	0	R	RS
TAS	Deltamethrin	Survivor	0	1	0	0	1	S	RR
TAS	Deltamethrin	Survivor	1	0	0	0	1	R	RR
TAS	Deltamethrin	Survivor	1	0	0	0	1	R	RR
TAS	Deltamethrin	Survivor	0	1	0	0	1	S	RR
TAS	Deltamethrin	Survivor	1	0	0	1	0	R	RS
TAS	Deltamethrin	Survivor	1	0	0	1	0	R	RS
TAS	Deltamethrin	Survivor	1	0	0	1	0	R	RS
TAS	Deltamethrin	Survivor	1	0	1	0	0	R	SS
TAS	Deltamethrin	Survivor	1	0	0	0	1	R	RR
TAS	Deltamethrin	Survivor	1	0	1	0	0	R	SS
TAS	Deltamethrin	Survivor	0	1	0	0	1	S	RR
TAS	Deltamethrin	Survivor	1	0	0	0	1	R	RR
TAS	Deltamethrin	Survivor	1	0	0	1	0	R	RS
TAS	Deltamethrin	Survivor	1	0	0	1	0	R	RS
TAS	Deltamethrin	Survivor	1	0	1	0	0	R	SS
TAS	Deltamethrin	Survivor	1	0	1	0	0	R	SS
TAS	Deltamethrin	Survivor	1	0	0	1	0	R	RS
TAS	Deltamethrin	Survivor	1	0	0	1	0	R	RS
TAS	Deltamethrin	Survivor	1	0				R	(tom)
TAS	Deltamethrin	Survivor	1	0	0	1	0	R	RS
TAS	Deltamethrin	Survivor	1	0	0	0	1	R	RR
TAS	Deltamethrin	Survivor	1	0	0	1	0	R	RS
TAS	Deltamethrin	Survivor	1	0	0	0	1	R	RR
TAS	Deltamethrin	Survivor	0	1	0	0	1	S	RR
TAS	Deltamethrin	Survivor	1	0	0	1	0	R	RS
TAS	Deltamethrin	Survivor	1	0	0	0	1	R	RR
TAS	Deltamethrin	Survivor	1	0	1	0	0	R	SS
TAS	Deltamethrin	Survivor	1	0	0	1	0	R	RS
TAS	Deltamethrin	Survivor	0	1	0	1	0	S	RS
TAS	Deltamethrin	Survivor	1	0	1	0	0	R	SS
TAS	Deltamethrin	Survivor	1	0	0	1	0	R	RS
TAS	Deltamethrin	Survivor	0	1	0	0	1	S	RR
TAS	Deltamethrin	Survivor	1	0	1	0	0	R	SS
TAS	Deltamethrin	Survivor	1	0	1	0	0	R	SS
TAS	Deltamethrin	Survivor	1	0	0	1	0	R	RS
TAS	Deltamethrin	Survivor	1	0	0	1	0	R	RS
TAS	Deltamethrin	Survivor	1	0	0	1	0	R	RS
TAS	Deltamethrin	Survivor	1	0	0	1	0	R	RS
TAS	Deltamethrin	Survivor	1	0	0	1	0	R	RS
TAS	Deltamethrin	Survivor	1	0	0	1	0	R	RS
TAS	Deltamethrin	Survivor	0	1	0	0	1	S	RR
TAS	Deltamethrin	Survivor	1	0	1	0	0	R	SS
TAS	Deltamethrin	Survivor	1	0	1	0	0	R	SS
TAS	Deltamethrin	Survivor	1	0	0	0	1	R	RR
TAS	Deltamethrin	Survivor	1	0	1	0	0	R	SS
TAS	Deltamethrin	Survivor	1	0	1	0	0	R	SS
TAS	Deltamethrin	Survivor	1	0	0	0	1	R	RR
TAS	Deltamethrin	Survivor	1	0	0	1	0	R	RS
TAS	Deltamethrin	Survivor	1	0	0	0	1	R	RR
TAS	Deltamethrin	Survivor	1	0	0	1	0	R	RS
TAS	Deltamethrin	Survivor	0	1	0	1	0	S	RS
TAS	Deltamethrin	Survivor	1	0	1	0	0	R	SS
TAS	Deltamethrin	Survivor	1	0	0	1	0	R	RS
TAS	Deltamethrin	Survivor	1	0	0	1	0	R	RS
TAS	Deltamethrin	Survivor	1	0	0	1	0	R	RS
TAS	Deltamethrin	Survivor	1	0	0	1	0	R	RS
TAS	Deltamethrin	Survivor	0	1	0	1	0	S	RS
TAS	Deltamethrin	Survivor	0	1	0	0	1	S	RR
TAS	Deltamethrin	Survivor	1	0	1	0	0	R	SS
TAS	Deltamethrin	Survivor	0	1	0	1	0	S	RS
TAS	Deltamethrin	Survivor	1	0	0	1	0	R	RS
TAS	Deltamethrin	Survivor	0	1	0	0	1	S	RR
TAS	Deltamethrin	Survivor	1	0	0	1	0	R	RS
TAS	Deltamethrin	Survivor	1	0	0	1	0	R	RS

## Sheet: azamethiphos
S3 Table. Times of detachment and genotyping results for the azamethiphos-treated group.
sampled	group	time	resistant PYR	sensitive PYR	SS aza	RS aza	RR aza	delta marker	aza marker		sample codes explained:
S10	Azamethiphos	10	1	0	1	0	0	R	SS		S10: lice detaching after 10 min
S10	Azamethiphos	10	1	0	1	0	0	R	SS		S20: lice detaching after 20 min
S10	Azamethiphos	10	1	0	1	0	0	R	SS		S30: …after 30 min
S10	Azamethiphos	10	0	1	1	0	0	S	SS		S60: …after 60 min
S10	Azamethiphos	10	1	0	1	0	0	R	SS		S240: …after 240 min (4h)
S10	Azamethiphos	10	1	0	1	0	0	R	SS		S24h: …after 24 hours
S10	Azamethiphos	10	0	1	1	0	0	S	SS		TSS: lice still alive 7 days post treatment
S10	Azamethiphos	10	1	0	1	0	0	R	SS
S10	Azamethiphos	10	0	1	1	0	0	S	SS
S10	Azamethiphos	10	1	0	1	0	0	R	SS
S10	Azamethiphos	10	1	0	1	0	0	R	SS
S10	Azamethiphos	10	1	0	1	0	0	R	SS
S10	Azamethiphos	10	1	0	1	0	0	R	SS
S10	Azamethiphos	10	0	1	1	0	0	S	SS
S10	Azamethiphos	10	1	0	1	0	0	R	SS
S10	Azamethiphos	10	1	0	1	0	0	R	SS
S10	Azamethiphos	10	1	0	1	0	0	R	SS
S10	Azamethiphos	10	1	0	1	0	0	R	SS
S10	Azamethiphos	10	0	1	1	0	0	S	SS
S10	Azamethiphos	10	1	0	1	0	0	R	SS
S10	Azamethiphos	10	0	1	1	0	0	S	SS
S10	Azamethiphos	10	1	0	1	0	0	R	SS
S10	Azamethiphos	10	1	0	1	0	0	R	SS
S10	Azamethiphos	10	1	0	1	0	0	R	SS
S10	Azamethiphos	10	1	0	1	0	0	R	SS
S10	Azamethiphos	10	0	1	1	0	0	S	SS
S10	Azamethiphos	10	0	1	1	0	0	S	SS
S10	Azamethiphos	10	1	0	1	0	0	R	SS
S10	Azamethiphos	10	0	1	1	0	0	S	SS
S10	Azamethiphos	10	1	0	1	0	0	R	SS
S10	Azamethiphos	10	1	0	1	0	0	R	SS
S10	Azamethiphos	10	1	0	1	0	0	R	SS
S10	Azamethiphos	10	1	0	1	0	0	R	SS
S10	Azamethiphos	10	0	1	1	0	0	S	SS
S10	Azamethiphos	10	1	0	1	0	0	R	SS
S10	Azamethiphos	10	0	1	1	0	0	S	SS
S10	Azamethiphos	10	1	0	1	0	0	R	SS
S10	Azamethiphos	10	1	0	1	0	0	R	SS
S10	Azamethiphos	10	1	0	1	0	0	R	SS
S10	Azamethiphos	10	1	0	1	0	0	R	SS
S10	Azamethiphos	10	1	0	1	0	0	R	SS
S10	Azamethiphos	10	0	1	1	0	0	S	SS
S10	Azamethiphos	10	0	1	1	0	0	S	SS
S10	Azamethiphos	10	0	1	1	0	0	S	SS
S10	Azamethiphos	10	0	1	1	0	0	S	SS
S10	Azamethiphos	10	1	0	1	0	0	R	SS
S10	Azamethiphos	10	1	0	1	0	0	R	SS
S10	Azamethiphos	10	1	0	1	0	0	R	SS
S10	Azamethiphos	10	1	0	1	0	0	R	SS
S10	Azamethiphos	10	0	1	1	0	0	S	SS
S10	Azamethiphos	10	0	1	1	0	0	S	SS
S10	Azamethiphos	10	0	1	1	0	0	S	SS
S10	Azamethiphos	10	1	0	1	0	0	R	SS
S10	Azamethiphos	10	1	0	1	0	0	R	SS
S10	Azamethiphos	10	0	1	1	0	0	S	SS
S10	Azamethiphos	10	1	0	1	0	0	R	SS
S10	Azamethiphos	10	1	0	1	0	0	R	SS
S10	Azamethiphos	10	0	1	1	0	0	S	SS
S10	Azamethiphos	10	0	1	1	0	0	S	SS
S10	Azamethiphos	10	1	0	1	0	0	R	SS
S10	Azamethiphos	10	1	0	1	0	0	R	SS
S10	Azamethiphos	10	1	0	1	0	0	R	SS
S10	Azamethiphos	10	0	1	1	0	0	S	SS
S10	Azamethiphos	10	0	1	1	0	0	S	SS
S10	Azamethiphos	10	0	1	1	0	0	S	SS
S10	Azamethiphos	10	1	0	1	0	0	R	SS
S10	Azamethiphos	10	1	0	1	0	0	R	SS
S10	Azamethiphos	10	1	0	1	0	0	R	SS
S10	Azamethiphos	10	1	0	1	0	0	R	SS
S10	Azamethiphos	10	1	0	1	0	0	R	SS
S10	Azamethiphos	10	0	1	1	0	0	S	SS
S10	Azamethiphos	10	1	0	1	0	0	R	SS
S10	Azamethiphos	10	1	0	1	0	0	R	SS
S10	Azamethiphos	10	1	0	1	0	0	R	SS
S10	Azamethiphos	10	1	0	1	0	0	R	SS
S10	Azamethiphos	10	0	1	1	0	0	S	SS
S10	Azamethiphos	10	1	0	1	0	0	R	SS
S10	Azamethiphos	10	1	0	1	0	0	R	SS
S10	Azamethiphos	10	1	0	1	0	0	R	SS
S10	Azamethiphos	10	1	0	1	0	0	R	SS
S10	Azamethiphos	10	0	1	1	0	0	S	SS
S10	Azamethiphos	10	0	1	1	0	0	S	SS
S10	Azamethiphos	10	1	0	1	0	0	R	SS
S20	Azamethiphos	20	0	1	1	0	0	S	SS
S20	Azamethiphos	20	1	0	1	0	0	R	SS
S20	Azamethiphos	20	0	1	1	0	0	S	SS
S20	Azamethiphos	20	1	0	1	0	0	R	SS
S20	Azamethiphos	20	1	0	1	0	0	R	SS
S20	Azamethiphos	20	0	1	1	0	0	S	SS
S20	Azamethiphos	20	0	1	1	0	0	S	SS
S20	Azamethiphos	20	1	0	1	0	0	R	SS
S20	Azamethiphos	20	1	0	1	0	0	R	SS
S20	Azamethiphos	20	1	0	1	0	0	R	SS
S20	Azamethiphos	20	1	0	1	0	0	R	SS
S20	Azamethiphos	20	1	0	1	0	0	R	SS
S20	Azamethiphos	20	1	0	1	0	0	R	SS
S20	Azamethiphos	20	1	0	1	0	0	R	SS
S20	Azamethiphos	20	1	0	1	0	0	R	SS
S20	Azamethiphos	20	1	0	1	0	0	R	SS
S20	Azamethiphos	20	0	1	1	0	0	S	SS
S20	Azamethiphos	20	0	1	1	0	0	S	SS
S20	Azamethiphos	20	1	0	1	0	0	R	SS
S20	Azamethiphos	20	1	0	1	0	0	R	SS
S20	Azamethiphos	20	1	0	1	0	0	R	SS
S20	Azamethiphos	20	1	0	1	0	0	R	SS
S20	Azamethiphos	20	0	1	1	0	0	S	SS
S20	Azamethiphos	20	1	0	1	0	0	R	SS
S20	Azamethiphos	20	0	1	1	0	0	S	SS
S20	Azamethiphos	20	1	0	1	0	0	R	SS
S20	Azamethiphos	20	1	0	1	0	0	R	SS
S20	Azamethiphos	20	0	1	1	0	0	S	SS
S20	Azamethiphos	20	1	0	1	0	0	R	SS
S20	Azamethiphos	20	0	1	1	0	0	S	SS
S20	Azamethiphos	20	1	0	1	0	0	R	SS
S20	Azamethiphos	20	1	0	1	0	0	R	SS
S20	Azamethiphos	20	1	0	1	0	0	R	SS
S20	Azamethiphos	20	1	0	1	0	0	R	SS
S20	Azamethiphos	20	0	1	1	0	0	S	SS
S20	Azamethiphos	20	1	0	1	0	0	R	SS
S20	Azamethiphos	20	1	0	1	0	0	R	SS
S20	Azamethiphos	20	1	0	1	0	0	R	SS
S20	Azamethiphos	20	1	0	1	0	0	R	SS
S20	Azamethiphos	20	1	0	0	1	0	R	RS
S20	Azamethiphos	20	1	0	1	0	0	R	SS
S20	Azamethiphos	20	0	1	1	0	0	S	SS
S20	Azamethiphos	20	1	0	1	0	0	R	SS
S20	Azamethiphos	20	1	0	0	1	0	R	RS
S240	Azamethiphos	240	1	0	0	1	0	R	RS
S240	Azamethiphos	240	1	0	0	1	0	R	RS
S240	Azamethiphos	240	1	0	0	1	0	R	RS
S240	Azamethiphos	240	1	0	1	0	0	R	SS
S240	Azamethiphos	240	1	0	0	1	0	R	RS
S240	Azamethiphos	240	1	0	0	1	0	R	RS
S240	Azamethiphos	240	1	0	0	1	0	R	RS
S240	Azamethiphos	240	1	0	0	1	0	R	RS
S240	Azamethiphos	240	1	0	0	1	0	R	RS
S240	Azamethiphos	240	1	0	0	0	1	R	RR
S240	Azamethiphos	240	1	0	0	1	0	R	RS
S240	Azamethiphos	240	1	0	1	0	0	R	SS
S240	Azamethiphos	240	1	0	0	1	0	R	RS
S240	Azamethiphos	240	1	0	0	1	0	R	RS
S240	Azamethiphos	240	0	1	0	1	0	S	RS
S240	Azamethiphos	240	1	0	0	1	0	R	RS
S240	Azamethiphos	240	1	0	0	1	0	R	RS
S240	Azamethiphos	240	0	1	0	1	0	S	RS
S240	Azamethiphos	240	1	0	0	1	0	R	RS
S240	Azamethiphos	240	1	0	0	1	0	R	RS
S240	Azamethiphos	240	1	0	0	1	0	R	RS
S240	Azamethiphos	240	1	0	0	1	0	R	RS
S240	Azamethiphos	240	0	1	0	1	0	S	RS
S240	Azamethiphos	240	1	0	0	1	0	R	RS
S240	Azamethiphos	240	1	0	0	1	0	R	RS
S240	Azamethiphos	240	1	0	0	1	0	R	RS
S240	Azamethiphos	240	1	0	0	1	0	R	RS
S240	Azamethiphos	240	1	0	1	0	0	R	SS
S240	Azamethiphos	240	1	0	0	1	0	R	RS
S240	Azamethiphos	240	1	0	0	1	0	R	RS
S240	Azamethiphos	240	1	0	0	0	1	R	RR
S240	Azamethiphos	240	1	0	0	1	0	R	RS
S240	Azamethiphos	240	1	0	0	0	1	R	RR
S240	Azamethiphos	240	1	0	0	1	0	R	RS
S240	Azamethiphos	240	1	0	0	1	0	R	RS
S240	Azamethiphos	240	1	0	0	1	0	R	RS
S240	Azamethiphos	240	1	0	0	1	0	R	RS
S240	Azamethiphos	240	1	0	0	1	0	R	RS
S240	Azamethiphos	240	1	0	0	1	0	R	RS
S240	Azamethiphos	240	1	0	0	1	0	R	RS
S240	Azamethiphos	240	1	0	0	1	0	R	RS
S240	Azamethiphos	240	1	0	0	0	1	R	RR
S240	Azamethiphos	240	1	0	0	1	0	R	RS
S240	Azamethiphos	240	1	0	0	1	0	R	RS
S240	Azamethiphos	240	1	0	0	1	0	R	RS
S240	Azamethiphos	240	1	0	0	1	0	R	RS
S240	Azamethiphos	240	1	0	0	1	0	R	RS
S240	Azamethiphos	240	1	0	0	1	0	R	RS
S240	Azamethiphos	240	1	0	0	0	1	R	RR
S240	Azamethiphos	240	1	0	0	1	0	R	RS
S240	Azamethiphos	240	1	0	0	1	0	R	RS
S240	Azamethiphos	240	1	0	0	1	0	R	RS
S240	Azamethiphos	240	1	0	0	1	0	R	RS
S240	Azamethiphos	240	1	0	0	1	0	R	RS
S240	Azamethiphos	240	1	0	0	1	0	R	RS
S240	Azamethiphos	240	1	0	0	1	0	R	RS
S240	Azamethiphos	240	1	0	0	1	0	R	RS
S240	Azamethiphos	240	1	0	0	1	0	R	RS
S24T	Azamethiphos	1440	0	1	1	0	0	S	SS
S24T	Azamethiphos	1440	1	0	0	0	1	R	RR
S30	Azamethiphos	30	1	0	1	0	0	R	SS
S30	Azamethiphos	30	1	0	0	1	0	R	RS
S30	Azamethiphos	30	1	0	0	1	0	R	RS
S30	Azamethiphos	30	1	0	0	1	0	R	RS
S30	Azamethiphos	30	1	0	0	1	0	R	RS
S30	Azamethiphos	30	1	0	0	1	0	R	RS
S30	Azamethiphos	30	1	0	1	0	0	R	SS
S30	Azamethiphos	30	1	0	0	1	0	R	RS
S30	Azamethiphos	30	0	1	1	0	0	S	SS
S30	Azamethiphos	30	0	1	1	0	0	S	SS
S30	Azamethiphos	30	1	0	0	0	1	R	RR
S30	Azamethiphos	30	0	1	0	1	0	S	RS
S30	Azamethiphos	30	0	1	1	0	0	S	SS
S30	Azamethiphos	30			0	0	1	S	RR
S60	Azamethiphos	60	1	0	1	0	0	R	SS
S60	Azamethiphos	60	1	0	0	1	0	R	RS
S60	Azamethiphos	60	1	0	0	1	0	R	RS
S60	Azamethiphos	60	1	0	0	1	0	R	RS
S60	Azamethiphos	60	1	0	0	1	0	R	RS
S60	Azamethiphos	60	1	0	0	1	0	R	RS
S60	Azamethiphos	60	1	0	0	1	0	R	RS
S60	Azamethiphos	60	1	0	0	1	0	R	RS
S60	Azamethiphos	60	1	0	0	1	0	R	RS
S60	Azamethiphos	60	1	0	0	1	0	R	RS
S60	Azamethiphos	60	1	0	0	1	0	R	RS
S60	Azamethiphos	60	1	0	0	1	0	R	RS
S60	Azamethiphos	60	1	0	0	1	0	R	RS
S60	Azamethiphos	60	1	0	0	1	0	R	RS
S60	Azamethiphos	60	1	0	1	0	0	R	SS
S60	Azamethiphos	60	1	0	0	1	0	R	RS
S60	Azamethiphos	60	0	1	1	0	0	S	SS
S60	Azamethiphos	60	0	1	0	1	0	S	RS
S60	Azamethiphos	60	1	0	1	0	0	R	SS
S60	Azamethiphos	60	1	0	0	1	0	R	RS
S60	Azamethiphos	60	1	0	0	1	0	R	RS
S60	Azamethiphos	60	1	0	1	0	0	R	SS
S60	Azamethiphos	60	0	1	1	0	0	S	SS
TSS	Azamethiphos	Survivor	1	0	0	0	1	R	RR
TSS	Azamethiphos	Survivor	0	1	0	0	1	S	RR
TSS	Azamethiphos	Survivor	1	0	0	1	0	R	RS
TSS	Azamethiphos	Survivor	1	0	0	1	0	R	RS
TSS	Azamethiphos	Survivor	1	0	0	0	1	R	RR
TSS	Azamethiphos	Survivor	1	0	0	0	1	R	RR
TSS	Azamethiphos	Survivor	1	0	0	1	0	R	RS
TSS	Azamethiphos	Survivor	1	0	0	0	1	R	RR
TSS	Azamethiphos	Survivor	1	0	0	0	1	R	RR
TSS	Azamethiphos	Survivor	1	0	0	1	0	R	RS
TSS	Azamethiphos	Survivor	1	0	0	1	0	R	RS
TSS	Azamethiphos	Survivor	1	0	0	1	0	R	RS
TSS	Azamethiphos	Survivor	1	0	0	1	0	R	RS
TSS	Azamethiphos	Survivor	1	0	0	1	0	R	RS
TSS	Azamethiphos	Survivor	1	0	0	1	0	R	RS
TSS	Azamethiphos	Survivor	1	0	0	1	0	R	RS
TSS	Azamethiphos	Survivor	1	0	0	1	0	R	RS
TSS	Azamethiphos	Survivor	1	0	0	1	0	R	RS
TSS	Azamethiphos	Survivor	1	0	0	0	1	R	RR
TSS	Azamethiphos	Survivor	1	0	0	0	1	R	RR
TSS	Azamethiphos	Survivor	1	0	0	0	1	R	RR
TSS	Azamethiphos	Survivor	1	0	0	1	0	R	RS
TSS	Azamethiphos	Survivor	1	0	0	0	1	R	RR
TSS	Azamethiphos	Survivor	1	0	0	0	1	R	RR
TSS	Azamethiphos	Survivor	1	0	0	0	1	R	RR
TSS	Azamethiphos	Survivor	1	0	0	0	1	R	RR
TSS	Azamethiphos	Survivor	1	0	0	0	1	R	RR
TSS	Azamethiphos	Survivor	1	0	0	0	1	R	RR
TSS	Azamethiphos	Survivor	1	0	0	0	1	R	RR
TSS	Azamethiphos	Survivor	0	1	0	1	0	S	RS
TSS	Azamethiphos	Survivor	1	0	0	1	0	R	RS
TSS	Azamethiphos	Survivor	0	1	0	0	1	S	RR
TSS	Azamethiphos	Survivor	0	1	0	0	1	S	RR
TSS	Azamethiphos	Survivor	0	1	0	0	1	S	RR
TSS	Azamethiphos	Survivor	0	1	0	0	1	S	RR
TSS	Azamethiphos	Survivor	0	1	0	0	1	S	RR
TSS	Azamethiphos	Survivor	1	0	0	1	0	R	RS
TSS	Azamethiphos	Survivor	1	0	0	0	1	R	RR
TSS	Azamethiphos	Survivor	1	0	0	0	1	R	RR
TSS	Azamethiphos	Survivor	1	0	0	1	0	R	RS
TSS	Azamethiphos	Survivor	1	0	0	0	1	R	RR
TSS	Azamethiphos	Survivor	1	0	0	0	1	R	RR
TSS	Azamethiphos	Survivor	1	0	0	0	1	R	RR
TSS	Azamethiphos	Survivor	1	0	0	0	1	R	RR
TSS	Azamethiphos	Survivor	1	0	0	0	1	R	RR
TSS	Azamethiphos	Survivor	1	0	0	0	1	R	RR
TSS	Azamethiphos	Survivor	1	0	0	0	1	R	RR
TSS	Azamethiphos	Survivor	0	1	0	0	1	S	RR
TSS	Azamethiphos	Survivor	1	0	0	1	0	R	RS
TSS	Azamethiphos	Survivor	1	0	0	1	0	R	RS
TSS	Azamethiphos	Survivor	1	0	0	0	1	R	RR
TSS	Azamethiphos	Survivor	0	1	0	0	1	S	RR
TSS	Azamethiphos	Survivor	1	0	0	0	1	R	RR

## Sheet: Survival analysis all groups
S1 Fig. Kaplan-Meier (survival) analysis comparing the survival of the three groups.								S2 Fig. Pearson's chi-squared analysis of the deltamethrin							S3 Fig. Pearson's chi-squared analysis of the azamethiphos
								treated group against control group.							treated group against control group.

## Sheet: Survival analysis delta
S4 Fig. Kaplan-Meier (survival) analysis of the deltamethrin-treated group									S5 Fig. Pearson's chi-squared analysis of the deltamethrin-treated group.

## Sheet: Survival analysis aza
S6 Fig. Kaplan-Meier (survival) analysis of the azamethiphos-treated group								S7 Fig. Pearson's chi-squared analysis						S8 Fig. Pearson's chi-squared analysis of RS
								of RR against SS-genotype in the azamethiphos						against SS-genotype in the azamethiphos
								treated group						treated group

## Sheet: Validation
S9 Fig.									S10 Fig.
Repeated chi-squared analysis with 7 lice that detached between 24h and 168h									Repeated chi-squared analysis with 7 lice that detached between 24h and 168h (not genotyped)
(not genotyped) included in the number of detached in the sensitive group (S)									included in the number of detached in the resistant group (R) to ensure that the
to ensure that the results would not be affected.									results would not be affected.
